# Supplementary material for: Naringenin Inhibits Platelet Activation and Arterial Thrombosis Through Inhibition of Phosphoinositide 3-Kinase and Cyclic Nucleotide Signaling
Source: Front Pharmacol. 2021 Aug 12;12:722257. doi: 10.3389/fphar.2021.722257 (PMC8406801; doi:10.3389/fphar.2021.722257)
Supplement: Supplementary file 1 [file DataSheet2.ZIP]

Archive with 26 entries (24 files):
- uncropped image of western blots/Ex vivo/
- uncropped image of western blots/Ex vivo/GAPDH.tif
- uncropped image of western blots/Ex vivo/illustration.doc
- uncropped image of western blots/Ex vivo/p-Akt Ser473.tif
- uncropped image of western blots/Ex vivo/p-Akt Thr308.tif
- uncropped image of western blots/Ex vivo/p-ERK.tif
- uncropped image of western blots/Ex vivo/PI3K.tif
- uncropped image of western blots/Ex vivo/t-Akt.tif
- uncropped image of western blots/Ex vivo/t-ERK.tif
- uncropped image of western blots/In vitro/
- uncropped image of western blots/In vitro/Akt.tif
- uncropped image of western blots/In vitro/GAPDH 6.tif
- uncropped image of western blots/In vitro/GAPDH 8.tif
- uncropped image of western blots/In vitro/illustration.doc
- uncropped image of western blots/In vitro/p-Akt Ser473 5.tif
- uncropped image of western blots/In vitro/p-ERK 1.tif
- uncropped image of western blots/In vitro/p-ERK 2.tif
- uncropped image of western blots/In vitro/p-GSK3B.tif
- uncropped image of western blots/In vitro/PI3K.tif
- uncropped image of western blots/In vitro/p-VASP 1.tif
- uncropped image of western blots/In vitro/p-VASP 2.tif
- uncropped image of western blots/In vitro/p-VASP Ser239.tif
- uncropped image of western blots/In vitro/t-Akt 5.tif
- uncropped image of western blots/In vitro/t-Akt 6.tif
- uncropped image of western blots/In vitro/t-ERK.tif
- uncropped image of western blots/In vitro/t-GSK3B.tif
