# Supplementary material for: Naringenin Inhibits Platelet Activation and Arterial Thrombosis Through Inhibition of Phosphoinositide 3-Kinase and Cyclic Nucleotide Signaling
Source: Front Pharmacol. 2021 Aug 12;12:722257. doi: 10.3389/fphar.2021.722257 (PMC8406801; doi:10.3389/fphar.2021.722257)
Supplement: Supplementary file 2 [file DataSheet1.XLS]

## Sheet: Figure 1
Figure 1C					Figure 1D					Figure 1E
	raw data	original data				raw data	original data				raw data	original data
Group	Aggregation (%)	Aggregation % of control			Group	Aggregation (%)	Aggregation % of control			Group	Aggregation (%)	Aggregation % of control
Naringin (0 μM)	51	100			Naringenin (0 μM)	51	100			Naringin (0 μM)	79.7	100
	55.2	100				55.2	100				70	100
	58.6	100				58.6	100				74.8	100
	60.6	100				60.6	100				68.5	100
	55.6	100				55.6	100				71.5	100
	62.5	100				62.5	100				59.4	100
Naringin (100 μM)	56	97.8166			Naringenin (100 μM)	44.9	78.4279			Naringin (100 μM)	66.8	94.5506
	55.8	97.4672				44.8	78.2533				55.6	78.6978
	57.7	100.786				49.7	86.8122				57.3	81.104
	53.6	93.6245				47.9	83.6681				61.8	87.4735
	54	94.3231				45.5	79.476				52	73.6023
	60	104.803				48.3	84.3668				65	92.0028
Naringin (200 μM)	54.6	95.3712			Naringenin (200 μM)	42.5	74.2358			Naringin (200 μM)	51.3	72.6115
	53.1	92.7511				44.3	77.3799				57.7	81.6702
	55.6	97.1179				48.9	85.4148				55	77.8485
	52.4	91.5284				47.2	82.4454				59.4	84.0764
	49.6	86.6376				39.7	69.345				50	70.7714
	54.8	95.7205				42.4	74.0611				54	76.4331
Naringin (400 μM)	55.9	97.6419			Naringenin (400 μM)	38.3	66.8996			Naringin (400 μM)	56.4	79.8301
	55.5	96.9432				39.7	69.345				55.5	78.5563
	54	94.3231				31.6	55.1965				55.4	78.4147
	46.2	80.6987				37.9	66.2009				51	72.1868
	49.8	86.9869				34.1	59.5633				52.3	74.0269
	51.2	89.4323				44.8	78.2533				46.6	65.959
Naringin (800 μM)	46.8	81.7467			Naringenin (800 μM)	30.9	53.9738			Naringin (800 μM)	58.1	82.2364
	48.7	85.0655				33.6	58.69				48.7	68.9314
	49.2	85.9389				36	62.8821				49.2	69.6391
	40.4	70.5677				28.9	50.4803				43.6	61.7127
	51.9	90.655				28.6	49.9563				47.5	67.2328
	43.4	75.8079				38.4	67.0742				53	75.0177
Figure 1F					Figure 1G					Figure 1H
	raw data	original data				raw data	original data				raw data	original data
Group	Aggregation (%)	Aggregation % of control			Group	Aggregation (%)	Aggregation % of control			Group	Aggregation (%)	Aggregation % of control
Naringenin (0 μM)	79.7	100			Naringenin (0 μM)	79.2	100			Naringenin (0 μM)	43.8	100
	70	100				79.8	100				42	100
	74.8	100				89.2	100				45.7	100
	68.5	100				88.6	100				37.5	100
	71.5	100				77.3	100				34.5	100
	59.4	100				72.9	100				51	100
Naringenin (100 μM)	35.6	50.3892			Naringenin (100 μM)	77.1	94.9858			Naringenin (100 μM)	32	75.4361
	34.2	48.4076				76.2	93.877				39.6	93.3522
	43.2	61.1465				52.9	65.1719				43.9	103.489
	37.5	53.0786				66.7	82.1732				35	82.5083
	36	50.9554				72.2	88.9491				27	63.6492
	44.7	63.2696				88.4	108.907				45	106.082
Naringenin (200 μM)	24.7	34.9611			Naringenin (200 μM)	79.6	98.0658			Naringenin (200 μM)	24.1	56.8128
	26.3	37.2258				67.1	82.666				37	87.223
	34.7	49.1154				56.9	70.0998				14.9	35.1249
	21.2	30.0071				52	64.0631				25.4	59.8774
	13.9	19.6745				48	59.1351				24.3	57.2843
	29.4	41.6136				62.4	76.8757				10	23.5738
Naringenin (400 μM)	8.5	12.0311			Naringenin (400 μM)	77	94.8626			Naringenin (400 μM)	10	23.5738
	6.2	8.77565				53.3	65.6647				14	33.0033
	6.9	9.76645				68	83.7748				11.7	27.5813
	8.1	11.465				42.9	52.852				7.9	18.6233
	8.7	12.3142				66.7	82.1732				15.4	36.3036
	7.6	10.7573				43.5	53.5912				4.9	11.5512
Naringenin (800 μM)	4.7	6.65251			Naringenin (800 μM)	45.5	56.0552			Naringenin (800 μM)	7.3	17.2089
	3.7	5.23708				30.8	37.9451				9.1	21.4521
	5.6	7.9264				28	34.4955				9	21.2164
	6.1	8.63411				42.4	52.236				4.9	11.5512
	3.6	5.09554				22.5	27.7196				4.2	9.90099
	3.1	4.38783				36	44.3514				14	33.0033

## Sheet: Figure 2
Figure 2A				Figure 2B				Figure 2C
	raw data				raw data				raw data
Group	P-selectin (%)			Group	Fibrinogen binding (%)			Group	Calcium mobilisation (%)
Rest	1.11			Rest	7.6			Rest	7.93
	0.9				5.15				3.95
	1.71				13.95				10.58
Naringenin (0 μM)	75.97			Naringenin (0 μM)	56.37			Naringenin (0 μM)	42.46
	88.77				45.73				58.37
	93.45				64.9				51.62
Naringenin (200 μM)	50.7			Naringenin (200 μM)	42.78			Naringenin (200 μM)	46.06
	58.7				35.4				50.52
	65.6				54.2				43.09
Naringenin (400 μM)	22.54			Naringenin (400 μM)	31.71			Naringenin (400 μM)	35.32
	46.23				25.9				30.53
	36.58				37.6				43.33
Naringenin (800 μM)	24.1			Naringenin (800 μM)	21.04			Naringenin (800 μM)	34.54
	32.22				15.6				21.04
	38.35				24.8				26.06

## Sheet: Figure 3
Figure 3B				Figure 3E
	raw data				raw data
Group	Area (%)			Group	Area (%)
Naringenin (0 μM)	32.284			Naringenin (0 μM)	34.926
	26.55				30.392
	32.284				32.163
Naringenin (100 μM)	21.468			Naringenin (100 μM)	17.381
	25.763				29.32
	15.638				16.915
Naringenin (200 μM)	16.882			Naringenin (200 μM)	17.543
	15.747				13.157
	13.232				17.353
Naringenin (400 μM)	9.694			Naringenin (400 μM)	12.993
	11.229				15.283
	10.747				9.209
Naringenin (800 μM)	4.622			Naringenin (800 μM)	2.547
	6.33				1.744
	9.977				1.662

## Sheet: Figure 4
Figure 4A					Figure 4B
	raw data	original data				raw data	original data
Group	PI3Kp110β / GAPDH	PI3Kp110β / GAPDH			Group	p-Akt Ser473 / t-Akt	p-Akt Ser473 / t-Akt
		(Fold to ADP only)					(Fold to ADP only)
Rest	0.234431	0.459554			Rest	0.0797812	0.188685
	0.206361	0.404528				0.0196803	0.0465445
	0.288754	0.566043				0.088108	0.208378
Naringenin (0 μM)	0.517447	1			Naringenin (0 μM)	0.388397	1
	0.361508	1				0.564631	1
	0.651425	1				0.315457	1
Naringenin (100 μM)	0.274673	0.538441			Naringenin (100 μM)	0.182194	0.430893
	0.185123	0.362896				0.182452	0.431505
	0.412172	0.807979				0.117074	0.276884
Naringenin (200 μM)	0.267704	0.524778			Naringenin (200 μM)	0.161116	0.381044
	0.156981	0.30773				0.167148	0.395311
	0.320959	0.629175				0.0696923	0.164824
Naringenin (400 μM)	0.107207	0.210158			Naringenin (400 μM)	0.176114	0.416515
	0.145942	0.286089				0.0969079	0.22919
	0.276616	0.542249				0.0747546	0.176797
Naringenin (800 μM)	0.0408358	0.0800503			Naringenin (800 μM)	0.0724816	0.171421
	0.0426157	0.0835394				0.0225638	0.053364
	0.112957	0.22143				0.0288133	0.0681443
					Figure 4D
Figure 4C						raw data	original data
	raw data	original data			Group	p-ERK1/2 / t-ERK	p-ERK1/2 / t-ERK
Group	p-Akt Thr308 / t-Akt	p-Akt Thr308 / t-Akt					(Fold to ADP only)
		(Fold to ADP only)			Rest	0.262542	0.37506
Rest	0.0447976	0.133154				0.173479	0.247827
	0.0391584	0.116392				0.0140406	0.020058
	0.0356818	0.106058			Naringenin (0 μM)	0.690683	1
Naringenin (0 μM)	0.364374	1				0.693281	1
	0.337045	1				0.711012	1
	0.307885	1			Naringenin (100 μM)	0.335846	0.47978
Naringenin (100 μM)	0.108929	0.323774				0.455129	0.650185
	0.0807463	0.240006				0.34936	0.499086
	0.135901	0.403944			Naringenin (200 μM)	0.238953	0.341361
Naringenin (200 μM)	0.0912206	0.271139				0.344613	0.492305
	0.0480905	0.142941				0.265299	0.378998
	0.0944194	0.280647			Naringenin (400 μM)	0.0291298	0.0416141
Naringenin (400 μM)	0.0711882	0.211596				0.275135	0.393049
	0.02366	0.0703256				0.119294	0.17042
	0.0830399	0.246823			Naringenin (800 μM)	0.0106403	0.0152004
Naringenin (800 μM)	0.0215675	0.0641059				0.149058	0.212939
	0.0198986	0.0591455				0.140552	0.200788
	0.0438301	0.130278
Figure 4E
	raw data	original data
Group	p-GSK3β / t-GSK3β	p-GSK3β / t-GSK3β
		(Fold to ADP only)
Rest	0.210668	0.343968
	0.357924	0.584399
	0.165369	0.270005
Naringenin (0 μM)	0.594763	1
	0.666415	1
	0.576217	1
Naringenin (100 μM)	0.360944	0.58933
	0.398231	0.65021
	0.338417	0.552548
Naringenin (200 μM)	0.430087	0.702223
	0.343136	0.560254
	0.479	0.782086
Naringenin (400 μM)	0.337885	0.551681
	0.507617	0.82881
	0.513739	0.838806
Naringenin (800 μM)	0.406204	0.663228
	0.449508	0.733932
	0.515716	0.842033

## Sheet: Figure 5
Figure 5A				Figure 5B
	raw data				raw data	original data
Group	Aggregation (%)			Group	p-Akt Ser473 / t-Akt	p-Akt Ser473 / t-Akt
ADP (10 μM)	70.8					(Fold to ADP only)
	76.2			Rest	0.0624757	0.0717864
	67.5				0.039551	0.0454453
	71.5				0.0494797	0.0568537
	75			ADP (10 μM)	0.872485	1
	80				0.821847	1
ADP + Naringenin(200 μM)	38.3				0.916567	1
	37.5			ADP + Naringenin(200 μM)	0.526988	0.605524
	34.7				0.415744	0.477702
	44				0.331154	0.380506
	29.6			ADP + LY294002 (5 μM)	0.37288	0.42845
	42.4				0.262354	0.301452
ADP + LY294002 (5 μM)	47.5				0.357935	0.411277
	35.4			ADP + LY294002 + Naringenin	0.0746405	0.0857641
	37.3				0.0426303	0.0489835
	29.8				0.0801346	0.092077
	45.4
	28
ADP + LY294002 + Naringenin	13.3
	11.5
	8.9
	3.1
	13.6
	18.6

## Sheet: Figure 6
Figure 6A					Figure 6B
	raw data	original data				raw data	original data
Group	Optical density	cAMP release (pmol/mL)			Group	Optical density	cGMP release (pmol/mL)
Rest	0.303	25.8289			Rest	0.255127	18.1603
	0.269	21.3553				0.243545	17.404
	0.266	20.9605				0.267917	18.9955
	0.287	23.7237				0.26317	18.6855
Naringenin (0 μM) + ADP	0.239	17.4079			Naringenin (0 μM) + ADP	0.20673	15
	0.258	19.9079				0.223763	16.1122
	0.265	20.8289				0.224619	16.1682
	0.291	24.25				0.247929	17.6903
Naringenin (100 μM) + ADP	0.269	21.3553			Naringenin (100 μM) + ADP	0.344728	24.0113
	0.277	22.4079				0.365423	25.3626
	0.267	21.0921				0.289386	20.3974
	0.274	22.0132				0.242831	17.3574
Naringenin (200 μM) + ADP	0.272	21.75			Naringenin (200 μM) + ADP	0.488005	33.3672
	0.275	22.1447				0.361797	25.1258
	0.274	22.0132				0.410012	28.2742
	0.286	23.5921				0.438849	30.1573
Naringenin (400 μM) + ADP	0.316	27.5395			Naringenin (400 μM) + ADP	0.519767	35.4412
	0.307	26.3553				0.45539	31.2374
	0.274	22.0132				0.505565	34.5138
	0.259	20.0395				0.55504	37.7446
Naringenin (800 μM) + ADP	0.278	22.5395			Naringenin (800 μM) + ADP	0.642276	43.441
	0.271	21.6184				0.494904	33.8177
	0.283	23.1974				0.73269	49.345
	0.31	26.75				0.61592	41.72
Figure 6C					Figure 6D
	raw data	original data				raw data	original data
Group	Optical density	cAMP release (pmol/mL)			Group	Optical density	cGMP release (pmol/mL)
Naringenin (0 μM)	0.303	25.8289			Naringenin (0 μM)	0.247451	16.3574
	0.269	21.3553				0.349687	22.404
	0.266	20.9605				0.327846	21.1122
	0.287	23.7237				0.328792	21.1682
Naringenin (200 μM)	0.255	19.5132			Naringenin (200 μM)	0.51957	32.4515
	0.282	23.0658				0.398559	25.2945
	0.273	21.8816				0.44998	28.3357
	0.298	25.1711				0.371563	23.6978
Naringenin (400 μM)	0.286	23.5921			Naringenin (400 μM)	0.493129	30.8877
	0.279	22.6711				0.480164	30.1209
	0.273	21.8816				0.594787	36.9001
	0.266	20.9605				0.383116	24.3811
Naringenin (800 μM)	0.256	19.6447			Naringenin (800 μM)	0.591697	36.7174
	0.286	23.5921				0.720666	44.345
	0.279	22.6711				0.914212	55.792
	0.275	22.1447				0.799372	49
Figure 6E					Figure 6F
	raw data	original data				raw data	original data
Group	Peak Area	PDE activity (%)			Group	Peak Area	PDE activity (%)
Naringenin (0 μM)	223606	100			Naringenin (0 μM)	460930	100
	233869	100				462010	100
	235828	100				460460	100
Naringenin (100 μM)	251261	78.1183			Naringenin (100 μM)	558410	55.8906
	253998	75.1476				465070	98.2592
	237138	93.4473				525590	70.7881
Naringenin (200 μM)	252849	76.3947			Naringenin (200 μM)	559860	55.2324
	244980	84.9357				561920	54.2973
	264920	63.293				534650	66.6756
Naringenin (400 μM)	250443	79.0062			Naringenin (400 μM)	538409	64.9694
	244543	85.41				563250	53.6936
	260270	68.34				559860	55.2324
Naringenin (800 μM)	282950	43.7233			Naringenin (800 μM)	556210	56.8892
	259264	69.4319				570540	50.3846
	252992	76.2395				572370	49.5539

## Sheet: Figure 7
Figure 7B					Figure 7C
	raw data	original data				raw data	original data
Group	p-VASP(Ser157) / GAPDH	p-VASP(Ser157) / GAPDH			Group	p-VASP(Ser239) / GAPDH	p-VASP(Ser239) / GAPDH
		(Fold to ADP only)					(Fold to ADP only)
Rest	0.558206	1.16209			Rest	0.275437	2.11481
	0.344641	0.717481				0.262517	2.01561
	0.345716	0.719719				0.254047	1.95057
Naringenin (0 μM)	0.663179	1			Naringenin (0 μM)	0.119062	1
	0.402344	1				0.115105	1
	0.375522	1				0.156559	1
Naringenin (100 μM)	0.927466	1.93082			Naringenin (100 μM)	0.695729	5.34181
	0.462388	0.962609				0.604272	4.63961
	0.594993	1.23867				0.654324	5.02391
Naringenin (200 μM)	0.775847	1.61518			Naringenin (200 μM)	0.573481	4.40319
	0.562754	1.17155				0.61499	4.7219
	0.723167	1.5055				0.490875	3.76894
Naringenin (400 μM)	0.804659	1.67516			Naringenin (400 μM)	0.59768	4.589
	0.65904	1.372				0.638766	4.90445
	0.509009	1.05967				0.434911	3.33925
Naringenin (800 μM)	0.801947	1.66951			Naringenin (800 μM)	0.692004	5.31321
	0.727465	1.51445				0.788793	6.05637
	0.655243	1.3641				0.614804	4.72047
Figure 7E
	raw data
Group	Aggregation (%)
ADP (10 μM)	62.7
	67.5
	63.9
	66.5
	66.8
	69.2
Rp-8-Br-PET-cGMPS (30 μM)+ADP	67.3
	69.8
	64.5
	66.3
	65
	70.4
H89 (5 μM)+ADP	62.7
	67.1
	68.1
	68.8
	64.1
	69.2
Naringenin (200 μM)+ADP	28.5
	11.8
	21.9
	21.2
	13.9
	19.4
H89+Naringenin (200 μM)+ADP	25
	17.3
	32.6
	33
	28
	21
Rp-8-Br-PET-cGMPS+Naringenin (200 μM)+ADP	20.1
	14
	11.2
	24.8
	17.1
	19

## Sheet: Figure 8
Figure 8A
	raw data
Group	Aggregation (%)
Control	62.6
	66.9
	61.6
	63.9
	66.7
	57.3
Naringenin (200mg/kg)	44.3
	43.6
	49.2
	46.7
	39.1
	43
Naringenin (400mg/kg)	34.4
	37.3
	35.4
	28
	25.8
	22.9
Naringenin (800mg/kg)	12.7
	17.8
	16.5
	21.5
	19.3
	11.6
Clopidogrel	10.3
	19.5
	8.6
	9.3
	12.1
	14.9
Figure 8B					Figure 8C
	raw data	original data				raw data	original data
Group	PI3Kp110β / GAPDH	PI3Kp110β / GAPDH			Group	p-Akt Ser473 / t-Akt	p-Akt Ser473 / t-Akt
		(Fold to Control)					(Fold to Control)
Rest	0.395649	0.807447			Rest	0.22735	0.204571
	0.463479	0.945875				0.120706	0.108613
	0.799879	1.63241				0.15771	0.141909
Control	0.39333	1			Control	1.17071	1
	0.367797	1				1.06996	1
	0.715863	1				1.09336	1
Naringenin (200mg/kg)	0.446463	0.911148			Naringenin (200mg/kg)	0.397972	0.358099
	0.453556	0.925624				0.251672	0.226457
	0.524132	1.06966				0.370977	0.333809
Naringenin (400mg/kg)	0.383097	0.781831			Naringenin (400mg/kg)	0.150351	0.135287
	0.427516	0.872482				0.0970219	0.0873012
	0.515362	1.05176				0.144478	0.130003
Naringenin (800mg/kg)	0.339561	0.692981			Naringenin (800mg/kg)	0.157271	0.141514
	0.40489	0.826305				0.096515	0.0868452
	0.374622	0.764534				0.137837	0.124027
Clopidogrel	0.40691	0.830429			Clopidogrel	0.17497	0.15744
	0.396645	0.80948				0.126685	0.113992
	0.551109	1.12471				0.187022	0.168284
Figure 8D					Figure 8E
	raw data	original data				raw data	original data
Group	p-Akt Thr308 / t-Akt	p-Akt Thr308 / t-Akt			Group	p-ERK1/2 / t-ERK	p-ERK1/2 / t-ERK
		(Fold to Control)					(Fold to Control)
Rest	0.255018	0.303066			Rest	0.140761	0.160188
	0.278669	0.331173				0.304963	0.347053
	0.269451	0.320219				0.591958	0.673657
Control	0.870186	1			Control	0.60233	1
	0.808867	1				0.951795	1
	0.845327	1				1.08204	1
Naringenin (200mg/kg)	0.433969	0.515734			Naringenin (200mg/kg)	0.431685	0.491264
	0.464998	0.552609				0.791472	0.900707
	0.445196	0.529075				0.716969	0.815922
Naringenin (400mg/kg)	0.27545	0.327348			Naringenin (400mg/kg)	0.306009	0.348243
	0.307069	0.364924				0.532517	0.606013
	0.285696	0.339524				0.743182	0.845752
Naringenin (800mg/kg)	0.305989	0.36364			Naringenin (800mg/kg)	0.361295	0.411159
	0.29792	0.354051				0.471593	0.53668
	0.335351	0.398535				0.620416	0.706043
Clopidogrel	0.277957	0.330328			Clopidogrel	0.453715	0.516334
	0.290887	0.345694				0.220265	0.250664
	0.23792	0.282747				0.306595	0.34891

## Sheet: Figure 9
Figure 9A				Figure 9C
	raw data				raw data
Group	Occlusion time (min)			Group	Bleeding time (s)
Model	7			Control	113
	6				200
	7				170
	10.5				90
	5.5				230
	8				140
Naringenin (200mg/kg)	7.5			Naringenin (280mg/kg)	125
	11.3				180
	8.5				250
	8				200
	9.5				140
	10.3				220
Naringenin (400mg/kg)	11			Naringenin (560mg/kg)	180
	10.5				230
	13				220
	13				250
	14				350
	15				300
Naringenin (800mg/kg)	13.25			Naringenin (1120mg/kg)	240
	15.3				360
	20				450
	20				300
	20				280
	18				250
Clopidogrel	18.3			Clopidogrel	600
	20				600
	20				600
	20				515
	20				550
	20				415

## Sheet: Table 1
Table 1
	raw data	original data
Group	Optical density	Cytotoxicity (%)
Naringenin (0 μM)	0.1246	1.30919
	0.049	0.51485
	0.025	0.262679
	0.09	0.945643
	0.068	0.714486
	0.1662	1.74629
Naringenin (100 μM)	0.0916	0.962455
	0.0932	0.979266
	0.10032	1.05408
	0.12265	1.2887
	0.0947	0.995027
	0.061	0.640936
Naringenin (200 μM)	0.1631	1.71372
	0.1265	1.32915
	0.084	0.8826
	0.0953	1.00133
	0.1311	1.37749
	0.06125	0.643563
Naringenin (400 μM)	0.10675	1.12164
	0.13451	1.41332
	0.2128	2.23592
	0.248	2.60577
	0.3186	3.34758
	0.18481	1.94183
Naringenin (800 μM)	0.1851	1.94487
	0.3675	3.86138
	0.2248	2.36201
	0.1591	1.67169
	0.1849	1.94277
	0.3032	3.18577
Naringenin (1600 μM)	0.46	4.83329
	0.21	2.2065
	0.3451	3.62602
	0.51	5.35864
	0.275	2.88946
	0.179	1.88078

[truncated: 1 more sheets: Table 2]
